# Supplementary material for: Enhanced N-Glycan Profiling of Therapeutic Monoclonal Antibodies through the Application of Upper-Hinge Middle-Up Level LC-HRMS Analysis
Source: Antibodies (Basel). 2024 Aug 6;13(3):66. doi: 10.3390/antib13030066 (PMC11348383; doi:10.3390/antib13030066)
Supplement: Supplementary file 1 [file antibodies-13-00066-s001.zip]

Archive with 1 entries (1 files):
- antibodies-3125101-supplementary.pdf
